# Supplementary material for: Effect of Previous Frozen Storage and Coating Medium on the Essential Macroelement and Trace Element Content of Canned Mackerel
Source: Foods. 2023 Jun 6;12(12):2289. doi: 10.3390/foods12122289 (PMC10296788; doi:10.3390/foods12122289)
Supplement: Supplementary file 1 [file foods-12-02289-s001.zip]

Archive with 1 entries (1 files):
- foods-2391843-supplementary.pdf
